# Supplementary material for: Genome-wide CG hypomethylation of the Arabidopsis ecotype Cvi linked to structural variation and RNAi at the VIM4–VIM2 locus
Source: Proc Natl Acad Sci U S A. 2026 May 19;123(21):e2603682123. doi: 10.1073/pnas.2603682123 (PMC13213937; doi:10.1073/pnas.2603682123)
Supplement: Supplementary file 2 — Dataset S01 (XLSX) [file pnas.2603682123.sd01.xlsx]

## Sheet: Dataset S1
Dataset S1. ShortStack-annotated small RNA clusters associated with VIM or PAI family genes annotated on TAIR10 genome.
#Locus	Name	Location Description	Length	Reads	RPM	RPKM	UniqueReads	FracTop	Strand	Complexity	DicerCall	MajorRNALen	%_MajorRNALen	MIRNA	PhaseScore	Short	Long	20	21	22	23	24
1:2409874-2412284	SRC_TAIR10_21nt_0000321	PAI1Col	2411	81145	481.173	199.574	26429	0.313	.	0.109	21	=	0.5274	N5	125.9	2496	326	2446	42796	11508	2669	18904
1:24586082-24586733	SRC_TAIR10_21nt_0004139	first exon-intron of VIM4Col	652	57801	342.748	525.687	4	0.464	.	0.028	21	=	0.81286	N5	22.9	1156	21	1778	46984	5981	362	1519
1:24589480-24590225	SRC_TAIR10_21nt_0004141	first exon-intron of VIM2Col	746	135348	802.586	1075.85	1508	0.501	.	0.022	21	=	0.77147	N5	44.3	3023	45	4230	104417	17630	980	5023
4:5466956-5471063	SRC_TAIR10_24nt_0012613	5' upstream region of VIM6Col	4108	24405	144.717	35.228	23892	0.495	.	0.251	24	=	0.77783	N5	30.6	322	383	307	1385	763	2262	18983
4:9761004-9761243	SRC_TAIR10_24nt_0013569	5' upstream region of VIM1Col	240	218	1.293	5.388	218	0.454	.	0.477	24	=	0.77982	N6	0.2	5	4	3	16	6	14	170
5:15839686-15840525	SRC_TAIR10_21nt_0017335	first exon-intron of VIM3Col	840	66681	395.405	470.72	384	0.465	.	0.018	21	=	0.79394	N5	53.9	2392	14	2496	52941	7380	312	1146
