# Supplementary material for: Genome-wide CG hypomethylation of the Arabidopsis ecotype Cvi linked to structural variation and RNAi at the VIM4–VIM2 locus
Source: Proc Natl Acad Sci U S A. 2026 May 19;123(21):e2603682123. doi: 10.1073/pnas.2603682123 (PMC13213937; doi:10.1073/pnas.2603682123)
Supplement: Supplementary file 3 — Dataset S02 (XLSX) [file pnas.2603682123.sd02.xlsx]

## Sheet: Dataset S2
Dataset S2. ShortStack-annotated small RNA clusters associated with VIM or PAI family genes annotated on Cvi2.0 genome.
#Locus	Name	Location Description	Length	Reads	RPM	RPKM	UniqueReads	FracTop	Strand	Complexity	DicerCall	MajorRNALen	%_MajorRNALen	MIRNA	PhaseScore	sRNAcount_below20nt	sRNAcount_above24nt	sRNAcount_20nt	sRNAcount_21	sRNAcount_22	sRNAcount_23	sRNAcount_24
chr1:2430604-2434150	SRC_Cvi2.0_21nt_0000327	PAI4Cvi and PAI1Cvi	3547	113407	671.226	189.238	21943	0.295	.	0.104	21	=	0.50464	N5	174.2	3177	464	3251	57230	16109	4048	29128
chr1:10209798-10212985	SRC_Cvi2.0_24nt_0001380	PAI3Cvi	3188	21246	125.749	39.444	12612	0.576	.	0.196	24	=	0.48927	N5	50.9	1305	792	740	4852	1600	1562	10395
chr1:24320563-24322088	SRC_Cvi2.0_21nt_0004247	first exon-intron of VIM4Cvi and VIM2Cvi	1526	188044	1112.98	729.347	123	0.492	.	0.028	21	=	0.78412	N5	58.9	3853	67	5851	147449	23097	1306	6421
chr4:5243226-5266002	SRC_Cvi2.0_24nt_0012991	5' upstream region of VIM6Cvi	22777	107883	638.531	28.034	84898	0.5	.	0.257	24	=	0.76006	N5	211.3	1588	1476	2123	6741	4165	9792	81998
chr5:1678496-1681277	SRC_Cvi2.0_24nt_0015415	PAI2Cvi	2782	18286	108.23	38.904	3057	0.453	.	0.25	24	=	0.51006	N5	25.8	334	171	596	5052	1602	1204	9327
chr5:15337771-15338624	SRC_Cvi2.0_21nt_0017802	first exon-intron of VIM3Cvi	854	71851	425.267	497.971	382	0.475	.	0.018	21	=	0.79235	N5	55.4	2718	15	2652	56931	7904	348	1283
