# Supplementary material for: Genome-wide CG hypomethylation of the Arabidopsis ecotype Cvi linked to structural variation and RNAi at the VIM4–VIM2 locus
Source: Proc Natl Acad Sci U S A. 2026 May 19;123(21):e2603682123. doi: 10.1073/pnas.2603682123 (PMC13213937; doi:10.1073/pnas.2603682123)
Supplement: Supplementary file 4 — Dataset S03 (XLSX) [file pnas.2603682123.sd03.xlsx]

## Sheet: Dataset S3
Dataset S3. GFF3-formatted locations of PAI1, PAI4 and PAI5 gene models on Cvi2.0 genome described in Figure 1D.
SeqID	Source	Type	Start	End	Score	Strand	Phase	Attributes	Description
chr1	EVM	mRNA	2425562	2426214	.	-	.	ID=ATCVI-1G17600.1;Parent=ATCVI-1G17600	Orthologue of AT1G07770;RPS15A
chr1	EVM	exon	2425562	2425660	.	-	.	ID=ATCVI-1G17600.1.exon3;Parent=ATCVI-1G17600.1	Orthologue of AT1G07770;RPS15A
chr1	EVM	CDS	2425562	2425660	.	-	.	ID=ATCVI-1G17600.1.cds3;Parent=ATCVI-1G17600.1	Orthologue of AT1G07770;RPS15A
chr1	EVM	exon	2425830	2425990	.	-	.	ID=ATCVI-1G17600.1.exon2;Parent=ATCVI-1G17600.1	Orthologue of AT1G07770;RPS15A
chr1	EVM	CDS	2425830	2425990	.	-	.	ID=ATCVI-1G17600.1.cds2;Parent=ATCVI-1G17600.1	Orthologue of AT1G07770;RPS15A
chr1	EVM	exon	2426082	2426214	.	-	.	ID=ATCVI-1G17600.1.exon1;Parent=ATCVI-1G17600.1	Orthologue of AT1G07770;RPS15A
chr1	EVM	CDS	2426082	2426214	.	-	.	ID=ATCVI-1G17600.1.cds1;Parent=ATCVI-1G17600.1	Orthologue of AT1G07770;RPS15A
###
chr1	EVM	gene	2426956	2427822	.	+	.	ID=ATCVI-1G17610_Copy1;Note=protein_coding_gene
chr1	EVM	mRNA	2426956	2427822	.	+	.	ID=ATCVI-1G17610_Copy1.1;Parent=ATCVI-1G17610_Copy1
chr1	EVM	exon	2426956	2427822	.	+	.	ID=ATCVI-1G17610_Copy1.1.exon1;Parent=ATCVI-1G17610_Copy1.1
chr1	EVM	CDS	2427081	2427527	.	+	.	ID=ATCVI-1G17610_Copy1.1.cds1;Parent=ATCVI-1G17610_Copy1.1
###
chr1	EVM	gene	2428175	2428999	.	+	.	ID=ATCVI-1G17620_Copy1;Note=protein_coding_gene
chr1	EVM	mRNA	2428175	2428999	.	+	.	ID=ATCVI-1G17620_Copy1.1;Parent=ATCVI-1G17620_Copy1
chr1	EVM	exon	2428175	2428999	.	+	.	ID=ATCVI-1G17620_Copy1.1.exon1;Parent=ATCVI-1G17620_Copy1.1
chr1	EVM	CDS	2428470	2428826	.	+	.	ID=ATCVI-1G17620_Copy1.1.cds1;Parent=ATCVI-1G17620_Copy1.1
###
chr1	EVM	gene	2429060	2431374	.	+	.	ID=PAI4_Cvi;Note=protein_coding_gene	PAI4_Cvi
chr1	EVM	mRNA	2429060	2431374	.	+	.	ID=PAI4_Cvi;Parent=PAI4_Cvi	PAI4_Cvi
chr1	EVM	exon	2429060	2429428	.	+	.	ID=PAI4_Cvi.exon1;Parent=PAI4_Cvi	PAI4_Cvi
chr1	EVM	CDS	2429419	2429428	.	+	.	ID=PAI4_Cvi.cds1;Parent=PAI4_Cvi	PAI4_Cvi
chr1	EVM	exon	2429702	2429764	.	+	.	ID=PAI4_Cvi.exon2;Parent=PAI4_Cvi	PAI4_Cvi
chr1	EVM	CDS	2429702	2429764	.	+	.	ID=PAI4_Cvi.cds2;Parent=PAI4_Cvi	PAI4_Cvi
chr1	EVM	exon	2429892	2430256	.	+	.	ID=PAI4_Cvi.exon3;Parent=PAI4_Cvi	PAI4_Cvi
chr1	EVM	CDS	2429892	2430256	.	+	.	ID=PAI4_Cvi.cds3;Parent=PAI4_Cvi	PAI4_Cvi
chr1	EVM	exon	2430347	2430510	.	+	.	ID=PAI4_Cvi.exon4;Parent=PAI4_Cvi	PAI4_Cvi
chr1	EVM	CDS	2430347	2430510	.	+	.	ID=PAI4_Cvi.cds4;Parent=PAI4_Cvi	PAI4_Cvi
chr1	EVM	exon	2430669	2431374	.	+	.	ID=PAI4_Cvi.exon5;Parent=PAI4_Cvi	PAI4_Cvi
chr1	EVM	CDS	2430669	2430894	.	+	.	ID=PAI4_Cvi.cds5;Parent=PAI4_Cvi	PAI4_Cvi
###
chr1	EVM	gene	2431537	2434440	.	-	.	ID=PAI1_Cvi;Note=protein_coding_gene	Orthologue of PAI1_Col
chr1	EVM	mRNA	2431537	2434440	.	-	.	ID=PAI1_Cvi;Parent=PAI1_Cvi	Orthologue of PAI1_Col
chr1	EVM	exon	2431537	2432242	.	-	.	ID=PAI1_Cvi.exon5;Parent=PAI1_Cvi	Orthologue of PAI1_Col
chr1	EVM	CDS	2432017	2432242	.	-	.	ID=PAI1_Cvi.cds5;Parent=PAI1_Cvi	Orthologue of PAI1_Col
chr1	EVM	exon	2432398	2432561	.	-	.	ID=PAI1_Cvi.exon4;Parent=PAI1_Cvi	Orthologue of PAI1_Col
chr1	EVM	CDS	2432398	2432561	.	-	.	ID=PAI1_Cvi.cds4;Parent=PAI1_Cvi	Orthologue of PAI1_Col
chr1	EVM	exon	2432652	2433016	.	-	.	ID=PAI1_Cvi.exon3;Parent=PAI1_Cvi	Orthologue of PAI1_Col
chr1	EVM	CDS	2432652	2433016	.	-	.	ID=PAI1_Cvi.cds3;Parent=PAI1_Cvi	Orthologue of PAI1_Col
chr1	EVM	exon	2433144	2433206	.	-	.	ID=PAI1_Cvi.exon2;Parent=PAI1_Cvi	Orthologue of PAI1_Col
chr1	EVM	CDS	2433144	2433206	.	-	.	ID=PAI1_Cvi.cds2;Parent=PAI1_Cvi	Orthologue of PAI1_Col
chr1	EVM	exon	2433489	2434440	.	-	.	ID=PAI1_Cvi.exon1;Parent=PAI1_Cvi	Orthologue of PAI1_Col
chr1	EVM	CDS	2433489	2433498	.	-	.	ID=PAI1_Cvi.cds1;Parent=PAI1_Cvi	Orthologue of PAI1_Col
###
chr1	EVM	gene	2434602	2435468	.	+	.	ID=ATCVI-1G17610_Copy2;Note=protein_coding_gene	Duplication of ATCVI-1G17610
chr1	EVM	mRNA	2434602	2435468	.	+	.	ID=ATCVI-1G17610_Copy2.1;Parent=ATCVI-1G17610_Copy2	Duplication of ATCVI-1G17610
chr1	EVM	exon	2434602	2435468	.	+	.	ID=ATCVI-1G17610_Copy2.1.exon1;Parent=ATCVI-1G17610_Copy2.1	Duplication of ATCVI-1G17610
chr1	EVM	CDS	2434727	2435173	.	+	.	ID=ATCVI-1G17610_Copy2.1.cds1;Parent=ATCVI-1G17610_Copy2.1	Duplication of ATCVI-1G17610
###
chr1	EVM	gene	2435821	2436645	.	+	.	ID=ATCVI-1G17620_Copy2;Note=protein_coding_gene	Duplication of ATCVI-1G17620
chr1	EVM	mRNA	2435821	2436645	.	+	.	ID=ATCVI-1G17620_Copy2.1;Parent=ATCVI-1G17620_Copy2	Duplication of ATCVI-1G17620
chr1	EVM	exon	2435821	2436645	.	+	.	ID=ATCVI-1G17620_Copy2.1.exon1;Parent=ATCVI-1G17620_Copy2.1	Duplication of ATCVI-1G17620
chr1	EVM	CDS	2436116	2436472	.	+	.	ID=ATCVI-1G17620_Copy2.1.cds1;Parent=ATCVI-1G17620_Copy2.1	Duplication of ATCVI-1G17620
###
chr1	EVM	gene	2436706	2438999	.	+	.	ID=PAI5_Cvi;Note=protein_coding_gene	PAI5_Cvi
chr1	EVM	mRNA	2436706	2439020	.	+	.	ID=PAI5_Cvi;Parent=PAI5_Cvi	PAI5_Cvi
chr1	EVM	exon	2436706	2437074	.	+	.	ID=PAI5_Cvi.exon1;Parent=PAI5_Cvi	PAI5_Cvi
chr1	EVM	CDS	2437065	2437074	.	+	.	ID=PAI5_Cvi.cds1;Parent=PAI5_Cvi	PAI5_Cvi
chr1	EVM	exon	2437348	2437410	.	+	.	ID=PAI5_Cvi.exon2;Parent=PAI5_Cvi	PAI5_Cvi
chr1	EVM	CDS	2437348	2437410	.	+	.	ID=PAI5_Cvi.cds2;Parent=PAI5_Cvi	PAI5_Cvi
chr1	EVM	exon	2437538	2437902	.	+	.	ID=PAI5_Cvi.exon3;Parent=PAI5_Cvi	PAI5_Cvi
chr1	EVM	CDS	2437538	2437902	.	+	.	ID=PAI5_Cvi.cds3;Parent=PAI5_Cvi	PAI5_Cvi
chr1	EVM	exon	2437993	2438156	.	+	.	ID=PAI5_Cvi.exon4;Parent=PAI5_Cvi	PAI5_Cvi
chr1	EVM	CDS	2437993	2438156	.	+	.	ID=PAI5_Cvi.cds4;Parent=PAI5_Cvi	PAI5_Cvi
chr1	EVM	exon	2438315	2438999	.	+	.	ID=PAI5_Cvi.exon5;Parent=PAI5_Cvi	PAI5_Cvi
chr1	EVM	CDS	2438315	2438540	.	+	.	ID=PAI5_Cvi.cds5;Parent=PAI5_Cvi	PAI5_Cvi
###
chr1	EVM	gene	2439246	2440175	.	+	.	ID=Ortho-AT1G07800;Note=TE_gene	Orthologue of AT1G07800
###
chr1	EVM	gene	2440383	2444775	.	+	.	ID=ATCVI-1G17650;Note=protein_coding_gene	Orthologue of AT1G07810;ECA1
chr1	EVM	mRNA	2440383	2444775	.	+	.	ID=ATCVI-1G17650.1;Parent=ATCVI-1G17650	Orthologue of AT1G07810;ECA1
chr1	EVM	exon	2440383	2442298	.	+	.	ID=ATCVI-1G17650.1.exon1;Parent=ATCVI-1G17650.1	Orthologue of AT1G07810;ECA1
chr1	EVM	CDS	2440886	2442298	.	+	.	ID=ATCVI-1G17650.1.cds1;Parent=ATCVI-1G17650.1	Orthologue of AT1G07810;ECA1
chr1	EVM	exon	2442420	2442486	.	+	.	ID=ATCVI-1G17650.1.exon2;Parent=ATCVI-1G17650.1	Orthologue of AT1G07810;ECA1
chr1	EVM	CDS	2442420	2442486	.	+	.	ID=ATCVI-1G17650.1.cds2;Parent=ATCVI-1G17650.1	Orthologue of AT1G07810;ECA1
chr1	EVM	exon	2442579	2442700	.	+	.	ID=ATCVI-1G17650.1.exon3;Parent=ATCVI-1G17650.1	Orthologue of AT1G07810;ECA1
chr1	EVM	CDS	2442579	2442700	.	+	.	ID=ATCVI-1G17650.1.cds3;Parent=ATCVI-1G17650.1	Orthologue of AT1G07810;ECA1
chr1	EVM	exon	2442852	2443133	.	+	.	ID=ATCVI-1G17650.1.exon4;Parent=ATCVI-1G17650.1	Orthologue of AT1G07810;ECA1
chr1	EVM	CDS	2442852	2443133	.	+	.	ID=ATCVI-1G17650.1.cds4;Parent=ATCVI-1G17650.1	Orthologue of AT1G07810;ECA1
chr1	EVM	exon	2443215	2443592	.	+	.	ID=ATCVI-1G17650.1.exon5;Parent=ATCVI-1G17650.1	Orthologue of AT1G07810;ECA1
chr1	EVM	CDS	2443215	2443592	.	+	.	ID=ATCVI-1G17650.1.cds5;Parent=ATCVI-1G17650.1	Orthologue of AT1G07810;ECA1
chr1	EVM	exon	2443672	2443781	.	+	.	ID=ATCVI-1G17650.1.exon6;Parent=ATCVI-1G17650.1	Orthologue of AT1G07810;ECA1
chr1	EVM	CDS	2443672	2443781	.	+	.	ID=ATCVI-1G17650.1.cds6;Parent=ATCVI-1G17650.1	Orthologue of AT1G07810;ECA1
chr1	EVM	exon	2443882	2444110	.	+	.	ID=ATCVI-1G17650.1.exon7;Parent=ATCVI-1G17650.1	Orthologue of AT1G07810;ECA1
chr1	EVM	CDS	2443882	2444110	.	+	.	ID=ATCVI-1G17650.1.cds7;Parent=ATCVI-1G17650.1	Orthologue of AT1G07810;ECA1
chr1	EVM	exon	2444191	2445000	.	+	.	ID=ATCVI-1G17650.1.exon8;Parent=ATCVI-1G17650.1	Orthologue of AT1G07810;ECA1
chr1	EVM	CDS	2444191	2444775	.	+	.	ID=ATCVI-1G17650.1.cds8;Parent=ATCVI-1G17650.1	Orthologue of AT1G07810;ECA1
