# Supplementary material for: Genome-wide CG hypomethylation of the Arabidopsis ecotype Cvi linked to structural variation and RNAi at the VIM4–VIM2 locus
Source: Proc Natl Acad Sci U S A. 2026 May 19;123(21):e2603682123. doi: 10.1073/pnas.2603682123 (PMC13213937; doi:10.1073/pnas.2603682123)
Supplement: Supplementary file 5 — Dataset S04 (XLSX) [file pnas.2603682123.sd04.xlsx]

## Sheet: Dataset S4
Dataset S4. WGS reads spanning intergenic region between VIM4 and VIM2 in Cvi2.0 genome.
ReadID	Sequence	ReadLength	Orientation
ERR3415821.162384 162384/1	CAAATGCTAGGAAATTTTTTTTGGTTTTGAATATAGTTAGTTGTGGGTTGGTTAAGACATGATGATGGGGTTGGTGTTACGGGTACGGTGAGTGGGGATTGAGAAAGCGAAAGCAGAAAGTTTTTGGATTTATAGTTTTTGGCATGGTTGTGCGATGGCGATGAGCTGAGCGGTTGGGTAAGGATGTTGGTAAAGAGCTTGGAATTTATTTACATTGAAGGTAAGTGGTATCTTATGTGGATCTGTATGTGTTCTATGGGAGGGTAATTTGCACAGCATTTGACTAGGTACTTGTGTTTGTCACAGACGGTTTTGAGTACGCTCAGTATAAACATGTGAACAAAGTTAGAGGTGGGCGGCGCTAAGATCAGAGTCATGATCGTTTTTGCTTTGTAGTAC…	7049	antisense
ERR3415822.184504 184504/1	AAAGGGAAAGAAAAAAAAAAAAAGAAAAAGGGAAACAATTAAAAATTAAAGAAAAAGATTAGTAAATGAAGACTAGCGAAACCAATGCAGGAAAACCAACGAGAAACGACTCTAAGTAACTATTAAAGCATGAACGTAACAAAACTAGTAGACGGATTAATAAACTGCATATATGATAGTGGTGAAGAAGAAGTGAGAACTGAGTTTTAGATTAACAAACCACAACAAAAAAATAAAATATTCAATTCTCAAACAATTTTGAAACGTGGTAGTGGGTTCGAATCATCTTACCATTTTCCACACGTGATGTTCTCAAAGACATCCTTACATTAGTGTGGTTTACGAGGTTTTGTCCTAAATTTGGTGGGGCTGTCGCTCAATCAGTCTTTTGTTGTTCGG…	17033	sense
>ERR3624578.1068954 HWI-ST863:142:D0WUCACXX:1:2106:5720:3204/1	AGAGAGAGATTTAGAGAGAAAATGGTGTTGTCGAGAGATGAGAAATAAAATGGTGTCTCTCACTCACTCGTTTCAACAATGGCGATTGAAACTCAGCTTCT		sense
>ERR3624578.12936599 HWI-ST863:142:D0WUCACXX:1:1312:5789:63224/1	AGAGAGAGATTTAGAGAGAAAATGGTGTTGTCGAGAGATGAGAAATAAAATGGTGTCTCTCACTCACTCGTTTCAACAATGGCGATTGAAACTCAGCTTCC		sense
>ERR3624578.26508115 HWI-ST863:142:D0WUCACXX:1:1101:16208:69440/1	GTCGCAAGGAAGCTGAGTTTCAATCGCCATTGTTGAAACGAGTGAGTGAGAGACACCATTTTATTTCTCATCTCTCGACAACACCATTTTCTCTCTAAATC		antisense
>ERR3624578.1280681 HWI-ST863:142:D0WUCACXX:1:2116:6859:2081/2	GAGTGAGAGACACCATTTTATTTCTCATCTCTCGACAACACCATTTTCTCTCTAAATATCTCTCTCACTCACTCGTTTCAACAATGGCGATTGAAACTCAG		antisense
>ERR3624578.13972938 HWI-ST863:142:D0WUCACXX:1:1316:1961:14243/2	TTGTTGAAACGAGTGAGTGAGAGAGAGATTTAGAGAGAAAATGGTGTTGTCGAGAGATGAGAAATAAAATGGTGTCTCTCACTCACTCGTTTCAACAATGG		sense
>ERR3624578.33385106 HWI-ST863:142:D0WUCACXX:1:1209:14562:86534/2	AGGAAGCTGAGTTTCAATCGCCATTGTTGAAACGAGTGAGTGAGAGAGAGATTTAGAGAGAAAATGGTGTTGTCGAGAGATGAGAAATAAAATGGTGTCTC		sense
>ERR3624578.40560832 HWI-ST863:142:D0WUCACXX:1:2101:11784:62157/2	GAGAGAGAGATTTAGAGAGAAAATGGTGTTGTCGAGAGATGAGAAATAAAATGGTGTCTCTCACTCACTCGTTTCAACAATGGCGATTGAAACTCAGCTTC		sense
>ERR3624578.52110288 HWI-ST863:142:D0WUCACXX:1:2308:14467:63597/2	TGAGTTTCAATCGCCATTGTTGAAACGAGTGAGTGAGAGACACCATTTTATTTCTCATCTCTCGACAACACCATTTTCTCTCTAAATCTCTCTCTCACTCA		antisense
