# Supplementary material for: Genome-wide CG hypomethylation of the Arabidopsis ecotype Cvi linked to structural variation and RNAi at the VIM4–VIM2 locus
Source: Proc Natl Acad Sci U S A. 2026 May 19;123(21):e2603682123. doi: 10.1073/pnas.2603682123 (PMC13213937; doi:10.1073/pnas.2603682123)
Supplement: Supplementary file 6 — Dataset S05 (XLSX) [file pnas.2603682123.sd05.xlsx]

## Sheet: Dataset S5
Dataset S5. The length of the first intron of VIM2, VIM4 and VIM3.
Accession	Reference article	Len_AT1G66040_1st_intron(bp)	Len_AT1G66050_1st_intron(bp)	Len_AT5G39550_1st_intron(bp)
Oy-0	A pan-genome of 69 Arabidopsis thaliana accessions reveals a conserved genome structure throughout the global species range.	N/A	321	580
Dog-4	A pan-genome of 69 Arabidopsis thaliana accessions reveals a conserved genome structure throughout the global species range.	N/A	453	582
Shigu-2	A pan-genome of 69 Arabidopsis thaliana accessions reveals a conserved genome structure throughout the global species range.	N/A	453	580
Etna-2	A pan-genome of 69 Arabidopsis thaliana accessions reveals a conserved genome structure throughout the global species range.	N/A	453	580
Ri-0	A pan-genome of 69 Arabidopsis thaliana accessions reveals a conserved genome structure throughout the global species range.	N/A	539	580
Cvi-0	A pan-genome of 69 Arabidopsis thaliana accessions reveals a conserved genome structure throughout the global species range.	585	585	580
No-0	A pan-genome of 69 Arabidopsis thaliana accessions reveals a conserved genome structure throughout the global species range.	321	539	580
Blh-1	A pan-genome of 69 Arabidopsis thaliana accessions reveals a conserved genome structure throughout the global species range.	321	539	580
Geg-14	A pan-genome of 69 Arabidopsis thaliana accessions reveals a conserved genome structure throughout the global species range.	321	321	580
Sf-2	A pan-genome of 69 Arabidopsis thaliana accessions reveals a conserved genome structure throughout the global species range.	321	305	580
Ct-1	A pan-genome of 69 Arabidopsis thaliana accessions reveals a conserved genome structure throughout the global species range.	321	321	580
Mh-0	A pan-genome of 69 Arabidopsis thaliana accessions reveals a conserved genome structure throughout the global species range.	321	321	580
Stw-0	A pan-genome of 69 Arabidopsis thaliana accessions reveals a conserved genome structure throughout the global species range.	321	321	580
Bla-1	A pan-genome of 69 Arabidopsis thaliana accessions reveals a conserved genome structure throughout the global species range.	321	453	580
Est-1	A pan-genome of 69 Arabidopsis thaliana accessions reveals a conserved genome structure throughout the global species range.	321	453	580
Cant-1	A pan-genome of 69 Arabidopsis thaliana accessions reveals a conserved genome structure throughout the global species range.	321	453	580
Ge-0	A pan-genome of 69 Arabidopsis thaliana accessions reveals a conserved genome structure throughout the global species range.	321	453	580
St-0	A pan-genome of 69 Arabidopsis thaliana accessions reveals a conserved genome structure throughout the global species range.	321	539	580
Bur-0	A pan-genome of 69 Arabidopsis thaliana accessions reveals a conserved genome structure throughout the global species range.	321	539	580
Toufl-1	A pan-genome of 69 Arabidopsis thaliana accessions reveals a conserved genome structure throughout the global species range.	321	539	580
Nok-1	A pan-genome of 69 Arabidopsis thaliana accessions reveals a conserved genome structure throughout the global species range.	321	539	580
Pyl-1	A pan-genome of 69 Arabidopsis thaliana accessions reveals a conserved genome structure throughout the global species range.	321	539	580
Col-0	A pan-genome of 69 Arabidopsis thaliana accessions reveals a conserved genome structure throughout the global species range.	321	539	580
Tsu-0	A pan-genome of 69 Arabidopsis thaliana accessions reveals a conserved genome structure throughout the global species range.	321	539	580
Bay-0	A pan-genome of 69 Arabidopsis thaliana accessions reveals a conserved genome structure throughout the global species range.	321	539	580
Est-0	A pan-genome of 69 Arabidopsis thaliana accessions reveals a conserved genome structure throughout the global species range.	321	539	580
Can-0	A pan-genome of 69 Arabidopsis thaliana accessions reveals a conserved genome structure throughout the global species range.	453	453	579
Kar-1	A pan-genome of 69 Arabidopsis thaliana accessions reveals a conserved genome structure throughout the global species range.	465	465	580
Kz-9	A pan-genome of 69 Arabidopsis thaliana accessions reveals a conserved genome structure throughout the global species range.	465	465	580
Altai-5	A pan-genome of 69 Arabidopsis thaliana accessions reveals a conserved genome structure throughout the global species range.	465	465	580
Qar-8a	A pan-genome of 69 Arabidopsis thaliana accessions reveals a conserved genome structure throughout the global species range.	539	539	580
Shahdara	A pan-genome of 69 Arabidopsis thaliana accessions reveals a conserved genome structure throughout the global species range.	539	539	580
Kyr-1	A pan-genome of 69 Arabidopsis thaliana accessions reveals a conserved genome structure throughout the global species range.	539	539	579
Rld-2	A pan-genome of 69 Arabidopsis thaliana accessions reveals a conserved genome structure throughout the global species range.	539	539	580
Sus-1	A pan-genome of 69 Arabidopsis thaliana accessions reveals a conserved genome structure throughout the global species range.	539	539	580
Zal-1	A pan-genome of 69 Arabidopsis thaliana accessions reveals a conserved genome structure throughout the global species range.	539	539	580
Jea	A pan-genome of 69 Arabidopsis thaliana accessions reveals a conserved genome structure throughout the global species range.	539	539	580
Db-1	A pan-genome of 69 Arabidopsis thaliana accessions reveals a conserved genome structure throughout the global species range.	539	539	580
Edi-0	A pan-genome of 69 Arabidopsis thaliana accessions reveals a conserved genome structure throughout the global species range.	539	539	580
Hiroshima	A pan-genome of 69 Arabidopsis thaliana accessions reveals a conserved genome structure throughout the global species range.	590	539	580
Ishikawa	A pan-genome of 69 Arabidopsis thaliana accessions reveals a conserved genome structure throughout the global species range.	590	539	580
Co-4	A pan-genome of 69 Arabidopsis thaliana accessions reveals a conserved genome structure throughout the global species range.	590	590	580
Ice-1	A pan-genome of 69 Arabidopsis thaliana accessions reveals a conserved genome structure throughout the global species range.	590	539	580
Nemrut-1	A pan-genome of 69 Arabidopsis thaliana accessions reveals a conserved genome structure throughout the global species range.	590	539	580
Elh-2	A pan-genome of 69 Arabidopsis thaliana accessions reveals a conserved genome structure throughout the global species range.	585	585	580
Zin9	A pan-genome of 69 Arabidopsis thaliana accessions reveals a conserved genome structure throughout the global species range.	539	539	580
Ita-0	A pan-genome of 69 Arabidopsis thaliana accessions reveals a conserved genome structure throughout the global species range.	670	670	580
Taz-0	A pan-genome of 69 Arabidopsis thaliana accessions reveals a conserved genome structure throughout the global species range.	744	744	580
Are-6	A pan-genome of 69 Arabidopsis thaliana accessions reveals a conserved genome structure throughout the global species range.	539	539	580
Are-10	A pan-genome of 69 Arabidopsis thaliana accessions reveals a conserved genome structure throughout the global species range.	539	539	580
Are-1	A pan-genome of 69 Arabidopsis thaliana accessions reveals a conserved genome structure throughout the global species range.	539	539	580
Are-2	A pan-genome of 69 Arabidopsis thaliana accessions reveals a conserved genome structure throughout the global species range.	539	539	580
Rab-R1	A pan-genome of 69 Arabidopsis thaliana accessions reveals a conserved genome structure throughout the global species range.	539	539	580
Tanz-1	A pan-genome of 69 Arabidopsis thaliana accessions reveals a conserved genome structure throughout the global species range.	694	694	580
Anz-0	A pan-genome of 69 Arabidopsis thaliana accessions reveals a conserved genome structure throughout the global species range.	321	453	579
ws-4	A pan-genome of 69 Arabidopsis thaliana accessions reveals a conserved genome structure throughout the global species range.	321	539	580
Mr-0	A pan-genome of 69 Arabidopsis thaliana accessions reveals a conserved genome structure throughout the global species range.	351	465	580
Valsi-1	A pan-genome of 69 Arabidopsis thaliana accessions reveals a conserved genome structure throughout the global species range.	321	539	580
Abd-0	A pan-genome of 69 Arabidopsis thaliana accessions reveals a conserved genome structure throughout the global species range.	321	539	580
Kas-1	A pan-genome of 69 Arabidopsis thaliana accessions reveals a conserved genome structure throughout the global species range.	321	539	580
Ms-0	A pan-genome of 69 Arabidopsis thaliana accessions reveals a conserved genome structure throughout the global species range.	321	539	580
Nov-02	A pan-genome of 69 Arabidopsis thaliana accessions reveals a conserved genome structure throughout the global species range.	465	465	580
Had-6b	A pan-genome of 69 Arabidopsis thaliana accessions reveals a conserved genome structure throughout the global species range.	539	453	580
N13	A pan-genome of 69 Arabidopsis thaliana accessions reveals a conserved genome structure throughout the global species range.	539	539	580
RRS10	A pan-genome of 69 Arabidopsis thaliana accessions reveals a conserved genome structure throughout the global species range.	539	539	580
Tul-0	A pan-genome of 69 Arabidopsis thaliana accessions reveals a conserved genome structure throughout the global species range.	539	539	580
Yo-0	A pan-genome of 69 Arabidopsis thaliana accessions reveals a conserved genome structure throughout the global species range.	539	539	580
Sah-0	A pan-genome of 69 Arabidopsis thaliana accessions reveals a conserved genome structure throughout the global species range.	590	590	580
Rubezhnoe-1	A pan-genome of 69 Arabidopsis thaliana accessions reveals a conserved genome structure throughout the global species range.	321	539	580
Ket-10	The pan-genome and local adaptation of Arabidopsis thaliana	N/A	453	580
LI-OF-095	The pan-genome and local adaptation of Arabidopsis thaliana	453	127	580
LL-0	The pan-genome and local adaptation of Arabidopsis thaliana	321	305	579
Cdm-0	The pan-genome and local adaptation of Arabidopsis thaliana	321	321	580
Belmonte-4-94	The pan-genome and local adaptation of Arabidopsis thaliana	321	453	580
Pu2-23	The pan-genome and local adaptation of Arabidopsis thaliana	321	453	580
St-0	The pan-genome and local adaptation of Arabidopsis thaliana	321	539	580
Kelsterbach-2	The pan-genome and local adaptation of Arabidopsis thaliana	321	539	580
Kondara	The pan-genome and local adaptation of Arabidopsis thaliana	539	539	580
Per-1	The pan-genome and local adaptation of Arabidopsis thaliana	539	539	580
Sorbo	The pan-genome and local adaptation of Arabidopsis thaliana	539	539	580
Mammo-1	The pan-genome and local adaptation of Arabidopsis thaliana	539	539	581
AH-7	The pan-genome and local adaptation of Arabidopsis thaliana	590	539	580
Yilong-0	The pan-genome and local adaptation of Arabidopsis thaliana	590	539	580
Hs-0	The pan-genome and local adaptation of Arabidopsis thaliana	321	539	580
TueSB30-3	The pan-genome and local adaptation of Arabidopsis thaliana	539	539	580
Tibet-0	The pan-genome and local adaptation of Arabidopsis thaliana	694	694	579
Dra-2	The pan-genome and local adaptation of Arabidopsis thaliana	321	321	580
Got-22	The pan-genome and local adaptation of Arabidopsis thaliana	321	321	579
Ms-0	The pan-genome and local adaptation of Arabidopsis thaliana	321	453	580
Arb-0	The pan-genome and local adaptation of Arabidopsis thaliana	321	539	580
Nz-1	The pan-genome and local adaptation of Arabidopsis thaliana	321	539	580
Sij-1	The pan-genome and local adaptation of Arabidopsis thaliana	539	539	580
Sij-2	The pan-genome and local adaptation of Arabidopsis thaliana	539	539	580
Pra-6	The pan-genome and local adaptation of Arabidopsis thaliana	539	539	580
Elk-1	The pan-genome and local adaptation of Arabidopsis thaliana	466	466	580
Meh-0	The pan-genome and local adaptation of Arabidopsis thaliana	670	670	580
Bor-1	The pan-genome and local adaptation of Arabidopsis thaliana	321	321	580
