# Supplementary material for: Genome-wide CG hypomethylation of the Arabidopsis ecotype Cvi linked to structural variation and RNAi at the VIM4–VIM2 locus
Source: Proc Natl Acad Sci U S A. 2026 May 19;123(21):e2603682123. doi: 10.1073/pnas.2603682123 (PMC13213937; doi:10.1073/pnas.2603682123)
Supplement: Supplementary file 7 — Dataset S06 (XLSX) [file pnas.2603682123.sd06.xlsx]

## Sheet: Dataset S6
Dataset S6. List of VIM-homologous proteins identified from 38 plant species belonging to the order Brassicales.
Species	Classification	Source	Protein DB	Gene/Protein ID	AthVIM1	AthVIM5	AthVIM2	AthVIM3	AthVIM4	AthVIM6
Aethionema arabicum	Brassicales-Brassicaceae-Aethionemeae	Phytozome (JGI)	Alinifolium_472_v1.1.protein.fa	AA_scaffold1748_12	0	0	0	0	0	0	-
Alyssum linifolium	Brassicales-Brassicaceae-Arabodae-Alysseae	Phytozome (JGI)	Alinifolium_472_v1.1.protein.fa	Alyli.0114s0104.1.p	0	0	0	0	0	1.53e-165	VIM2/3/4
Alyssum linifolium	Brassicales-Brassicaceae-Arabodae-Alysseae	Phytozome (JGI)	Alinifolium_472_v1.1.protein.fa	Alyli.0124s0017.1.p	0	0	0	0	0	0
Alyssum linifolium	Brassicales-Brassicaceae-Arabodae-Alysseae	Phytozome (JGI)	Alinifolium_472_v1.1.protein.fa	Alyli.0124s0021.1.p	0	0	0	0	0	0
Alyssum linifolium	Brassicales-Brassicaceae-Arabodae-Alysseae	Phytozome (JGI)	Alinifolium_472_v1.1.protein.fa	Alyli.0164s0003.1.p	0	0	0	0	0	1.13e-167	VIM2/3/4
Alyssum linifolium	Brassicales-Brassicaceae-Arabodae-Alysseae	Phytozome (JGI)	Alinifolium_472_v1.1.protein.fa	Alyli.0256s0045.1.p	0	0	0	0	0	0
Alyssum linifolium	Brassicales-Brassicaceae-Arabodae-Alysseae	Phytozome (JGI)	Alinifolium_472_v1.1.protein.fa	Alyli.0485s0001.1.p	0	0	0	0	0	0
Arabis alpina	Brassicales-Brassicaceae-Arabodae-Arabideae	Phytozome (JGI)	A_alpina_V4.protein.fasta	Aa_G13160.t1	0	0	0	0	0	2.48e-150	VIM2/3/4
Arabis alpina	Brassicales-Brassicaceae-Arabodae-Arabideae	Phytozome (JGI)	A_alpina_V4.protein.fasta	Aa_G241200.t1	0	0	0	0	0	7.83e-138	VIM2/3/4
Arabis alpina	Brassicales-Brassicaceae-Arabodae-Arabideae	Phytozome (JGI)	A_alpina_V4.protein.fasta	Aa_G242290.t1	0	0	0	0	0	3.3e-175
Arabis alpina	Brassicales-Brassicaceae-Arabodae-Arabideae	Phytozome (JGI)	A_alpina_V4.protein.fasta	Aa_G375410.t1	0	0	0	0	0	4.62e-141	VIM2/3/4
Arabis alpina	Brassicales-Brassicaceae-Arabodae-Arabideae	Phytozome (JGI)	A_alpina_V4.protein.fasta	Aa_G72440.t1	0	0	0	0	0	0
Lunaria annua	Brassicales-Brassicaceae-Biscutelleae	Phytozome (JGI)	Lannua_476_v1.1.protein.fa	Luann.0009s0207.1.p	0	0	0	0	0	3.02e-172
Lunaria annua	Brassicales-Brassicaceae-Biscutelleae	Phytozome (JGI)	Lannua_476_v1.1.protein.fa	Luann.0021s0320.1.p	0	0	0	0	0	1.1e-178
Lunaria annua	Brassicales-Brassicaceae-Biscutelleae	Phytozome (JGI)	Lannua_476_v1.1.protein.fa	Luann.0077s0137.1.p	0	0	0	0	0	0
Lunaria annua	Brassicales-Brassicaceae-Biscutelleae	Phytozome (JGI)	Lannua_476_v1.1.protein.fa	Luann.0251s0061.1.p	0	0	0	0	0	0
Brassica napus	Brassicales-Brassicaceae-Brassicodae-Brassiceae	BRADv3	Brassica_napus.annotation_v5.pep.fa	GSBRNA2T00025337001	0	0	0	0	0	2.23e-171
Brassica napus	Brassicales-Brassicaceae-Brassicodae-Brassiceae	BRADv3	Brassica_napus.annotation_v5.pep.fa	GSBRNA2T00041564001	0	0	0	0	0	0
Brassica napus	Brassicales-Brassicaceae-Brassicodae-Brassiceae	BRADv3	Brassica_napus.annotation_v5.pep.fa	GSBRNA2T00049628001	0	0	0	0	0	6.16e-173
Brassica napus	Brassicales-Brassicaceae-Brassicodae-Brassiceae	BRADv3	Brassica_napus.annotation_v5.pep.fa	GSBRNA2T00078185001	0	0	0	0	0	2.26e-165
Brassica napus	Brassicales-Brassicaceae-Brassicodae-Brassiceae	BRADv3	Brassica_napus.annotation_v5.pep.fa	GSBRNA2T00124408001	0	0	0	0	0	0
Brassica napus	Brassicales-Brassicaceae-Brassicodae-Brassiceae	BRADv3	Brassica_napus.annotation_v5.pep.fa	GSBRNA2T00127438001	0	0	0	0	0	2.15e-165
Brassica nigra (NI100)	Brassicales-Brassicaceae-Brassicodae-Brassiceae	BRADv3	Bnigra_NI100.v2.pep.fasta	BniB02g018820.2N.1	0	0	0	0	0	2.74e-164
Brassica nigra (NI100)	Brassicales-Brassicaceae-Brassicodae-Brassiceae	BRADv3	Bnigra_NI100.v2.pep.fasta	BniB03g042670.2N.1	0	0	0	0	0	0
Brassica olelacea (capitata)	Brassicales-Brassicaceae-Brassicodae-Brassiceae	Phytozome (JGI)	Boleraceacapitata_446_v1.0.protein.fa	Bol027862	0	0	0	0	0	0
Brassica olelacea (capitata)	Brassicales-Brassicaceae-Brassicodae-Brassiceae	Phytozome (JGI)	Boleraceacapitata_446_v1.0.protein.fa	Bol044661	0	0	0	0	0	3.12e-172
Brassica olelacea (capitata)	Brassicales-Brassicaceae-Brassicodae-Brassiceae	Phytozome (JGI)	Boleraceacapitata_446_v1.0.protein.fa	Bol045828	0	0	0	0	0	2.23e-161
Brassica olelacea (JZS)	Brassicales-Brassicaceae-Brassicodae-Brassiceae	BRADv3	Brassica_oleracea_JZS_v2.pep.fa	BolC06g036460.2J	0	0	0	0	0	0
Brassica olelacea (JZS)	Brassicales-Brassicaceae-Brassicodae-Brassiceae	BRADv3	Brassica_oleracea_JZS_v2.pep.fa	BolC08g046780.2J	0	0	0	0	0	5e-169
Brassica olelacea (JZS)	Brassicales-Brassicaceae-Brassicodae-Brassiceae	BRADv3	Brassica_oleracea_JZS_v2.pep.fa	BolC08g048460.2J	0	0	0	0	0	2.23e-161
Cakile maritima	Brassicales-Brassicaceae-Brassicodae-Brassiceae	Phytozome (JGI)	Cmaritima_481_v1.1.protein.fa	Camar.0266s0022.1.p	0	0	0	0	0	4.91e-167
Cakile maritima	Brassicales-Brassicaceae-Brassicodae-Brassiceae	Phytozome (JGI)	Cmaritima_481_v1.1.protein.fa	Camar.0474s0006.1.p	0	0	0	0	0	0
Cakile maritima	Brassicales-Brassicaceae-Brassicodae-Brassiceae	Phytozome (JGI)	Cmaritima_481_v1.1.protein.fa	Camar.1030s0001.1.p	0	0	0	0	0	1.11e-178
Crambe hispanica	Brassicales-Brassicaceae-Brassicodae-Brassiceae	Phytozome (JGI)	Chispanica_488_v1.1.protein.fa	Crahi.0524s0013.1.p	0	0	0	0	0	3.05e-178
Crambe hispanica	Brassicales-Brassicaceae-Brassicodae-Brassiceae	Phytozome (JGI)	Chispanica_488_v1.1.protein.fa	Crahi.0555s0020.1.p	0	0	0	0	0	1.06e-169
Crambe hispanica	Brassicales-Brassicaceae-Brassicodae-Brassiceae	Phytozome (JGI)	Chispanica_488_v1.1.protein.fa	Crahi.1062s0010.1.p	0	0	0	0	0	0
Eruca vesicaria	Brassicales-Brassicaceae-Brassicodae-Brassiceae	Phytozome (JGI)	Evesicaria_487_v1.1.protein.fa	Eruve.0053s0036.1.p	0	0	0	0	0	4.1e-169
Eruca vesicaria	Brassicales-Brassicaceae-Brassicodae-Brassiceae	Phytozome (JGI)	Evesicaria_487_v1.1.protein.fa	Eruve.0484s0011.1.p	0	0	0	0	0	0
Eruca vesicaria	Brassicales-Brassicaceae-Brassicodae-Brassiceae	Phytozome (JGI)	Evesicaria_487_v1.1.protein.fa	Eruve.0633s0008.1.p	0	0	0	0	0	7.89e-168
Eruca vesicaria	Brassicales-Brassicaceae-Brassicodae-Brassiceae	Phytozome (JGI)	Evesicaria_487_v1.1.protein.fa	Eruve.0671s0002.1.p	0	0	0	0	0	3.45e-167
Eruca vesicaria	Brassicales-Brassicaceae-Brassicodae-Brassiceae	Phytozome (JGI)	Evesicaria_487_v1.1.protein.fa	Eruve.2645s0013.1.p	0	0	0	0	0	5.06e-173
Raphanus sativa	Brassicales-Brassicaceae-Brassicodae-Brassiceae	BRADv3	R.sativus.gene.pep	Rsa10023058	0	0	0	0	0	1.64e-163
Raphanus sativa	Brassicales-Brassicaceae-Brassicodae-Brassiceae	BRADv3	R.sativus.gene.pep	Rsa10028996	0	0	0	0	0	4.73e-167
Raphanus sativa	Brassicales-Brassicaceae-Brassicodae-Brassiceae	BRADv3	R.sativus.gene.pep	Rsa10033839	0	0	0	0	0	0
Thellungiella halophila (Eutrema salsugineum)	Brassicales-Brassicaceae-Brassicodae-Eutremeae	BRADv3	Thalophila_pep.fasta	Thhalv10000084m|PACid:20208585	0	0	0	0	0	0
Thellungiella halophila (Eutrema salsugineum)	Brassicales-Brassicaceae-Brassicodae-Eutremeae	BRADv3	Thalophila_pep.fasta	Thhalv10000657m|PACid:20208648	0	0	0	0	0	1.01e-176
Thlaspi arvense	Brassicales-Brassicaceae-Brassicodae-Eutremeae	BRADv3	Tarvense_479_v1.1.pep.fasta	Thlar.0003s0304.1.p	0	0	0	0	0	7.52e-148
Thlaspi arvense	Brassicales-Brassicaceae-Brassicodae-Eutremeae	BRADv3	Tarvense_479_v1.1.pep.fasta	Thlar.0069s0166.1.p	0	0	0	0	0	0
Thlaspi arvense	Brassicales-Brassicaceae-Brassicodae-Eutremeae	BRADv3	Tarvense_479_v1.1.pep.fasta	Thlar.0069s0169.1.p	0	0	0	0	0	0
Thlaspi arvense	Brassicales-Brassicaceae-Brassicodae-Eutremeae	BRADv3	Tarvense_479_v1.1.pep.fasta	Thlar.0115s0040.1.p	4.71e-123	7.1e-104	1.46e-98	2.4e-98	1.39e-98	1.2e-77
Thlaspi arvense	Brassicales-Brassicaceae-Brassicodae-Eutremeae	BRADv3	Tarvense_479_v1.1.pep.fasta	Thlar.0169s0008.1.p	0	0	0	0	0	7.93e-155
Isatis tinctoria	Brassicales-Brassicaceae-Brassicodae-Isatideae	Phytozome (JGI)	Itinctoria_475_v1.1.protein.fa	Isati.0033s0035.1.p	0	0	0	0	0	5.26e-168
Isatis tinctoria	Brassicales-Brassicaceae-Brassicodae-Isatideae	Phytozome (JGI)	Itinctoria_475_v1.1.protein.fa	Isati.0078s0019.1.p	0	0	0	0	0	0
Isatis tinctoria	Brassicales-Brassicaceae-Brassicodae-Isatideae	Phytozome (JGI)	Itinctoria_475_v1.1.protein.fa	Isati.0309s0014.1.p	0	0	0	0	0	0
Isatis tinctoria	Brassicales-Brassicaceae-Brassicodae-Isatideae	Phytozome (JGI)	Itinctoria_475_v1.1.protein.fa	Isati.0783s0017.1.p	0	0	0	0	0	2.05e-152
Isatis tinctoria	Brassicales-Brassicaceae-Brassicodae-Isatideae	Phytozome (JGI)	Itinctoria_475_v1.1.protein.fa	Isati.0986s0003.1.p	0	0	0	0	0	1.08e-146
Isatis tinctoria	Brassicales-Brassicaceae-Brassicodae-Isatideae	Phytozome (JGI)	Itinctoria_475_v1.1.protein.fa	Isati.12199s0001.1.p	5.42e-175	5.65e-163	2.11e-168	9.61e-170	1.38e-168	5.36e-110
Isatis tinctoria	Brassicales-Brassicaceae-Brassicodae-Isatideae	Phytozome (JGI)	Itinctoria_475_v1.1.protein.fa	Isati.1974s0012.1.p	4.26e-126	3.19e-100	3.83e-93	5.27e-95	1.6e-93	7.9e-61
Isatis tinctoria	Brassicales-Brassicaceae-Brassicodae-Isatideae	Phytozome (JGI)	Itinctoria_475_v1.1.protein.fa	Isati.2702s0009.1.p	0	0	0	0	0	7.29e-175
Isatis tinctoria	Brassicales-Brassicaceae-Brassicodae-Isatideae	Phytozome (JGI)	Itinctoria_475_v1.1.protein.fa	Isati.2720s0012.1.p	0	0	0	0	0	3.67e-155
Isatis tinctoria	Brassicales-Brassicaceae-Brassicodae-Isatideae	Phytozome (JGI)	Itinctoria_475_v1.1.protein.fa	Isati.3891s0001.1.p	0	0	0	0	0	9.93e-147
Myagrum perfoliatum	Brassicales-Brassicaceae-Brassicodae-Isatideae	Phytozome (JGI)	Mperfoliatum_583_v2.1.protein.fa	Myper.0012s0413.1.p	0	0	0	0	0	7.26e-172
Myagrum perfoliatum	Brassicales-Brassicaceae-Brassicodae-Isatideae	Phytozome (JGI)	Mperfoliatum_583_v2.1.protein.fa	Myper.0012s0702.1.p	0	0	0	0	0	0
Myagrum perfoliatum	Brassicales-Brassicaceae-Brassicodae-Isatideae	Phytozome (JGI)	Mperfoliatum_583_v2.1.protein.fa	Myper.0018s0642.1.p	0	0	0	0	0	3.38e-155
Schrenkiella parvula	Brassicales-Brassicaceae-Brassicodae-Schrenkielleae	Phytozome (JGI)	Sparvula_574_v2.2.protein.fa	Sp1g40830.1	0	0	0	0	0	2.43e-168
Schrenkiella parvula	Brassicales-Brassicaceae-Brassicodae-Schrenkielleae	Phytozome (JGI)	Sparvula_574_v2.2.protein.fa	Sp4g01540.1	0	0	0	0	0	2.66e-175
Schrenkiella parvula	Brassicales-Brassicaceae-Brassicodae-Schrenkielleae	Phytozome (JGI)	Sparvula_574_v2.2.protein.fa	Sp4g04310.1	0	0	0	0	0	0
Schrenkiella parvula	Brassicales-Brassicaceae-Brassicodae-Schrenkielleae	Phytozome (JGI)	Sparvula_574_v2.2.protein.fa	Sp4g04320.1	0	1.72e-171	2.26e-163	2e-169	5.37e-164	1.05e-145
Schrenkiella parvula	Brassicales-Brassicaceae-Brassicodae-Schrenkielleae	Phytozome (JGI)	Sparvula_574_v2.2.protein.fa	Sp5g22570.1	0	3.5e-176	7.64e-170	2.45e-174	5.88e-170	1.31e-148
Sisymbrium irio	Brassicales-Brassicaceae-Brassicodae-Sisymbrieae	BRADv3	S.irio_gene.gff.pep	SI_C188985_1	0	1.17e-171	1.69e-179	0	1.34e-179	2.3e-113
Sisymbrium irio	Brassicales-Brassicaceae-Brassicodae-Sisymbrieae	BRADv3	S.irio_gene.gff.pep	SI_scaffold1138_7	0	0	0	0	0	3.52e-119
Sisymbrium irio	Brassicales-Brassicaceae-Brassicodae-Sisymbrieae	BRADv3	S.irio_gene.gff.pep	SI_scaffold245_29	7.68e-119	1.24e-100	7.94e-111	3.19e-113	2.43e-111	3.41e-85
Sisymbrium irio	Brassicales-Brassicaceae-Brassicodae-Sisymbrieae	BRADv3	S.irio_gene.gff.pep	SI_scaffold916_30	0	0	0	0	0	8.23e-168
Arabidopsis arenosa	Brassicales-Brassicaceae-Camelinodae-Arabidopsideae	NCBI	GCA_905216605.1/protein.faa	CAE5960487.1	0	0	0	0	0	2.26e-132	VIM1/5
Arabidopsis arenosa	Brassicales-Brassicaceae-Camelinodae-Arabidopsideae	NCBI	GCA_905216605.1/protein.faa	CAE5960489.1	0	0	0	0	0	0	VIM1/5
Arabidopsis arenosa	Brassicales-Brassicaceae-Camelinodae-Arabidopsideae	NCBI	GCA_905216605.1/protein.faa	CAE5963071.1	0	0	0	0	0	8.13e-174	VIM2/3/4
Arabidopsis arenosa	Brassicales-Brassicaceae-Camelinodae-Arabidopsideae	NCBI	GCA_905216605.1/protein.faa	CAE5963072.1	0	0	0	0	0	1.83e-175	VIM2/3/4
Arabidopsis arenosa	Brassicales-Brassicaceae-Camelinodae-Arabidopsideae	NCBI	GCA_905216605.1/protein.faa	CAE6127904.1	0	7.31e-168	1.2e-176	4.26e-177	1.25e-176	0	VIM6
Arabidopsis halleri	Brassicales-Brassicaceae-Camelinodae-Arabidopsideae	Phytozome (JGI)	Ahalleri_765_v2.1.0.protein.fa	Ah2G09050.1	0	0	0	0	0	0	VIM1/5
Arabidopsis halleri	Brassicales-Brassicaceae-Camelinodae-Arabidopsideae	Phytozome (JGI)	Ahalleri_765_v2.1.0.protein.fa	Ah2G09060.1	0	0	0	0	0	4.2e-169	VIM1/5
Arabidopsis halleri	Brassicales-Brassicaceae-Camelinodae-Arabidopsideae	Phytozome (JGI)	Ahalleri_765_v2.1.0.protein.fa	Ah2G15080.1	0	0	0	0	0	2.98e-171	VIM2/3/4
Arabidopsis halleri	Brassicales-Brassicaceae-Camelinodae-Arabidopsideae	Phytozome (JGI)	Ahalleri_765_v2.1.0.protein.fa	Ah2G15110.1	0	0	0	0	0	3.57e-173	VIM2/3/4
Arabidopsis halleri	Brassicales-Brassicaceae-Camelinodae-Arabidopsideae	Phytozome (JGI)	Ahalleri_765_v2.1.0.protein.fa	Ah6G32880.1	0	3.81e-172	3.56e-178	2.78e-180	3.75e-178	0	VIM6
Arabidopsis lyrata	Brassicales-Brassicaceae-Camelinodae-Arabidopsideae	Phytozome (JGI)	Alyrata_384_v2.1.protein.fa	AL2G18730.t1	0	0	0	0	0	0	VIM1/5
Arabidopsis lyrata	Brassicales-Brassicaceae-Camelinodae-Arabidopsideae	Phytozome (JGI)	Alyrata_384_v2.1.protein.fa	AL2G18760.t1	0	0	0	0	0	1.81e-172	VIM1/5
Arabidopsis lyrata	Brassicales-Brassicaceae-Camelinodae-Arabidopsideae	Phytozome (JGI)	Alyrata_384_v2.1.protein.fa	AL2G23650.t1	0	0	0	0	0	1.58e-172	VIM2/3/4
Arabidopsis lyrata	Brassicales-Brassicaceae-Camelinodae-Arabidopsideae	Phytozome (JGI)	Alyrata_384_v2.1.protein.fa	AL2G23660.t1	0	0	0	0	0	1.49e-173	VIM2/3/4
Arabidopsis lyrata	Brassicales-Brassicaceae-Camelinodae-Arabidopsideae	Phytozome (JGI)	Alyrata_384_v2.1.protein.fa	AL6G42390.t1	0	6.44e-167	1.3e-178	1.14e-178	5.8e-179	0	VIM6
Arabidopsis thaliana	Brassicales-Brassicaceae-Camelinodae-Arabidopsideae	TAIR10	TAIR10	AT1G57800.1_VIM5	-	-	-	-	-	-	VIM1/5
Arabidopsis thaliana	Brassicales-Brassicaceae-Camelinodae-Arabidopsideae	TAIR10	TAIR10	AT1G57820.1_VIM1	-	-	-	-	-	-	VIM1/5
Arabidopsis thaliana	Brassicales-Brassicaceae-Camelinodae-Arabidopsideae	TAIR10	TAIR10	AT1G66040.1_VIM4	-	-	-	-	-	-	VIM2/3/4
Arabidopsis thaliana	Brassicales-Brassicaceae-Camelinodae-Arabidopsideae	TAIR10	TAIR10	AT1G66050.1_VIM2	-	-	-	-	-	-	VIM2/3/4
Arabidopsis thaliana	Brassicales-Brassicaceae-Camelinodae-Arabidopsideae	TAIR10	TAIR10	AT4G08590.1_VIM6	-	-	-	-	-	-	VIM6
Arabidopsis thaliana	Brassicales-Brassicaceae-Camelinodae-Arabidopsideae	TAIR10	TAIR10	AT5G39550.1_VIM3	-	-	-	-	-	-	VIM2/3/4
Boechera stricta	Brassicales-Brassicaceae-Camelinodae-Boechereae	BRADv3	Bstricta_278_v1.2.pep.fasta	Bostr.19424s0854.1	0	0	0	0	0	0	VIM1/5
Boechera stricta	Brassicales-Brassicaceae-Camelinodae-Boechereae	BRADv3	Bstricta_278_v1.2.pep.fasta	Bostr.26959s0313.1	0	0	0	0	0	5.11e-175	VIM2/3/4
Boechera stricta	Brassicales-Brassicaceae-Camelinodae-Boechereae	BRADv3	Bstricta_278_v1.2.pep.fasta	Bostr.30057s0050.1	9.49e-178	3.21e-155	6.02e-141	2.06e-147	7.83e-141	1.98e-70	VIM1/5
Camelina neglecta	Brassicales-Brassicaceae-Camelinodae-Camelineae	CGI (Crucifer Genome Initiative)	Cneglecta_1CN.pep_20210409.fasta	Cne02g017420.1CN.1	0	0	0	0	0	0	VIM1/5
Camelina neglecta	Brassicales-Brassicaceae-Camelinodae-Camelineae	CGI (Crucifer Genome Initiative)	Cneglecta_1CN.pep_20210409.fasta	Cne02g017430.1CN.1	0	0	0	0	0	4.35e-170	VIM1/5
Camelina neglecta	Brassicales-Brassicaceae-Camelinodae-Camelineae	CGI (Crucifer Genome Initiative)	Cneglecta_1CN.pep_20210409.fasta	Cne02g022050.1CN.1	0	0	0	0	0	4.02e-167	VIM2/3/4
Camelina neglecta	Brassicales-Brassicaceae-Camelinodae-Camelineae	CGI (Crucifer Genome Initiative)	Cneglecta_1CN.pep_20210409.fasta	Cne02g055330.1CN.1	0	0	0	0	0	1.33e-162	VIM2/3/4
Camelina neglecta	Brassicales-Brassicaceae-Camelinodae-Camelineae	CGI (Crucifer Genome Initiative)	Cneglecta_1CN.pep_20210409.fasta	Cne05g031140.1CN.1	0	0	0	0	0	5.09e-132	VIM2/3/4
Camelina neglecta	Brassicales-Brassicaceae-Camelinodae-Camelineae	CGI (Crucifer Genome Initiative)	Cneglecta_1CN.pep_20210409.fasta	Cne05g033420.1CN.1	9.62e-173	5.25e-147	5.81e-154	2.14e-153	4.73e-154	0	VIM6
Camelina sativa (cv. Ames1043)	Brassicales-Brassicaceae-Camelinodae-Camelineae	Phytozome (JGI)	CsativaAmes1043_810_v1.1.protein.fa	CsAmes1043.02G064200.1.p	7.88e-172	4.87e-146	9.45e-155	4.66e-155	8.48e-155	0	VIM6
Camelina sativa (cv. Ames1043)	Brassicales-Brassicaceae-Camelinodae-Camelineae	Phytozome (JGI)	CsativaAmes1043_810_v1.1.protein.fa	CsAmes1043.05G194800.1.p	0	0	0	0	0	1.32e-162	VIM1/5
Camelina sativa (cv. Ames1043)	Brassicales-Brassicaceae-Camelinodae-Camelineae	Phytozome (JGI)	CsativaAmes1043_810_v1.1.protein.fa	CsAmes1043.05G240200.1.p	0	0	0	0	0	3.56e-159	VIM1/5
Camelina sativa (cv. Ames1043)	Brassicales-Brassicaceae-Camelinodae-Camelineae	Phytozome (JGI)	CsativaAmes1043_810_v1.1.protein.fa	CsAmes1043.05G263700.1.p	1.66e-138	1.38e-124	3.1e-142	1.68e-144	2.72e-142	1.05e-65	VIM2/3/4
Camelina sativa (cv. Ames1043)	Brassicales-Brassicaceae-Camelinodae-Camelineae	Phytozome (JGI)	CsativaAmes1043_810_v1.1.protein.fa	CsAmes1043.07G113800.1.p	0	0	0	0	0	0	VIM1/5
Camelina sativa (cv. Ames1043)	Brassicales-Brassicaceae-Camelinodae-Camelineae	Phytozome (JGI)	CsativaAmes1043_810_v1.1.protein.fa	CsAmes1043.07G113900.1.p	0	0	0	0	0	1.59e-170	VIM1/5
Camelina sativa (cv. Ames1043)	Brassicales-Brassicaceae-Camelinodae-Camelineae	Phytozome (JGI)	CsativaAmes1043_810_v1.1.protein.fa	CsAmes1043.07G138600.1.p	0	0	0	0	0	4.35e-167	VIM2/3/4
Camelina sativa (cv. Ames1043)	Brassicales-Brassicaceae-Camelinodae-Camelineae	Phytozome (JGI)	CsativaAmes1043_810_v1.1.protein.fa	CsAmes1043.09G406300.1.p	0	0	0	0	0	1.1e-168	VIM2/3/4
Camelina sativa (cv. Ames1043)	Brassicales-Brassicaceae-Camelinodae-Camelineae	Phytozome (JGI)	CsativaAmes1043_810_v1.1.protein.fa	CsAmes1043.15G019700.1.p	0	0	0	0	0	0	VIM1/5
Camelina sativa (cv. Ames1043)	Brassicales-Brassicaceae-Camelinodae-Camelineae	Phytozome (JGI)	CsativaAmes1043_810_v1.1.protein.fa	CsAmes1043.16G108700.1.p	0	0	0	0	0	0	VIM1/5
Camelina sativa (cv. Ames1043)	Brassicales-Brassicaceae-Camelinodae-Camelineae	Phytozome (JGI)	CsativaAmes1043_810_v1.1.protein.fa	CsAmes1043.16G108800.1.p	0	0	0	0	0	7.24e-165	VIM1/5
Camelina sativa (cv. Ames1043)	Brassicales-Brassicaceae-Camelinodae-Camelineae	Phytozome (JGI)	CsativaAmes1043_810_v1.1.protein.fa	CsAmes1043.16G129400.1.p	0	0	0	0	0	1.11e-164	VIM2/3/4
Camelina sativa (cv. Ames1043)	Brassicales-Brassicaceae-Camelinodae-Camelineae	Phytozome (JGI)	CsativaAmes1043_810_v1.1.protein.fa	CsAmes1043.16G164900.1.p	0	0	0	0	0	1.34e-157	VIM2/3/4
Camelina sativa (cv. DH55)	Brassicales-Brassicaceae-Camelinodae-Camelineae	BRADv3	Cs_genes_v2.pep.fa	Csa00634s040.1	2.39e-168	3.86e-143	1.2e-151	1.27e-151	1.13e-151	0	VIM6
Camelina sativa (cv. DH55)	Brassicales-Brassicaceae-Camelinodae-Camelineae	BRADv3	Cs_genes_v2.pep.fa	Csa05g034510.1	0	0	0	0	0	3.85e-129	VIM1/5
Camelina sativa (cv. DH55)	Brassicales-Brassicaceae-Camelinodae-Camelineae	BRADv3	Cs_genes_v2.pep.fa	Csa05g065960.1	0	0	0	0	0	4.09e-159	VIM1/5
Camelina sativa (cv. DH55)	Brassicales-Brassicaceae-Camelinodae-Camelineae	BRADv3	Cs_genes_v2.pep.fa	Csa05g065970.1	0	3.04e-169	3.57e-148	1.12e-153	4.69e-148	1.35e-69	VIM1/5
Camelina sativa (cv. DH55)	Brassicales-Brassicaceae-Camelinodae-Camelineae	BRADv3	Cs_genes_v2.pep.fa	Csa05g073820.1	3.75e-106	2.06e-92	1.15e-100	2.88e-103	1.28e-100	8.67e-92	VIM2/3/4
Camelina sativa (cv. DH55)	Brassicales-Brassicaceae-Camelinodae-Camelineae	BRADv3	Cs_genes_v2.pep.fa	Csa07g019590.1	0	0	0	0	0	0	VIM1/5
Camelina sativa (cv. DH55)	Brassicales-Brassicaceae-Camelinodae-Camelineae	BRADv3	Cs_genes_v2.pep.fa	Csa07g019600.1	0	0	0	0	0	3.5e-170	VIM1/5
Camelina sativa (cv. DH55)	Brassicales-Brassicaceae-Camelinodae-Camelineae	BRADv3	Cs_genes_v2.pep.fa	Csa07g030030.1	0	0	0	0	0	4.35e-167	VIM2/3/4
Camelina sativa (cv. DH55)	Brassicales-Brassicaceae-Camelinodae-Camelineae	BRADv3	Cs_genes_v2.pep.fa	Csa07g065880.1	0	0	0	0	0	2.14e-154	VIM2/3/4
Camelina sativa (cv. DH55)	Brassicales-Brassicaceae-Camelinodae-Camelineae	BRADv3	Cs_genes_v2.pep.fa	Csa08g034610.1	2.17e-70	1.32e-53	5.19e-59	4.06e-98	4.69e-59	7e-135	VIM6
Camelina sativa (cv. DH55)	Brassicales-Brassicaceae-Camelinodae-Camelineae	BRADv3	Cs_genes_v2.pep.fa	Csa09g099200.1	0	0	0	0	0	1.25e-157	VIM2/3/4
Camelina sativa (cv. DH55)	Brassicales-Brassicaceae-Camelinodae-Camelineae	BRADv3	Cs_genes_v2.pep.fa	Csa13g041740.1	2.53e-147	6.55e-118	9.16e-126	5.89e-126	1.07e-125	8.82e-165	VIM6
Camelina sativa (cv. DH55)	Brassicales-Brassicaceae-Camelinodae-Camelineae	BRADv3	Cs_genes_v2.pep.fa	Csa15g002520.1	0	0	0	0	0	0	VIM1/5
Camelina sativa (cv. DH55)	Brassicales-Brassicaceae-Camelinodae-Camelineae	BRADv3	Cs_genes_v2.pep.fa	Csa16g018860.1	0	0	0	0	0	0	VIM1/5
Camelina sativa (cv. DH55)	Brassicales-Brassicaceae-Camelinodae-Camelineae	BRADv3	Cs_genes_v2.pep.fa	Csa16g018870.1	0	0	0	0	0	1.93e-165	VIM1/5
Camelina sativa (cv. DH55)	Brassicales-Brassicaceae-Camelinodae-Camelineae	BRADv3	Cs_genes_v2.pep.fa	Csa16g023440.1	0	0	0	0	0	4.57e-160	VIM2/3/4
Camelina sativa (cv. DH55)	Brassicales-Brassicaceae-Camelinodae-Camelineae	BRADv3	Cs_genes_v2.pep.fa	Csa16g031100.1	0	0	0	0	0	9.57e-169	VIM2/3/4
Capsella grandiflora	Brassicales-Brassicaceae-Camelinodae-Camelineae	Phytozome (JGI)	Cgrandiflora_266_v1.1.protein.fa	Cagra.12297s0001.1.p	0	0	0	0	0	5.84e-149	VIM2/3/4
Capsella grandiflora	Brassicales-Brassicaceae-Camelinodae-Camelineae	Phytozome (JGI)	Cgrandiflora_266_v1.1.protein.fa	Cagra.2163s0001.1.p	0	0	0	0	0	1.87e-174	VIM1/5
Capsella grandiflora	Brassicales-Brassicaceae-Camelinodae-Camelineae	Phytozome (JGI)	Cgrandiflora_266_v1.1.protein.fa	Cagra.3109s0001.1.p	3.69e-145	8.4e-129	2.22e-127	3.43e-135	2e-127	3.48e-154	VIM6
Capsella rubella	Brassicales-Brassicaceae-Camelinodae-Camelineae	Phytozome (JGI)	Crubella_474_v1.1.protein.fa	Carub.0002s0671.1.p	0	0	0	0	0	0	VIM1/5
Capsella rubella	Brassicales-Brassicaceae-Camelinodae-Camelineae	Phytozome (JGI)	Crubella_474_v1.1.protein.fa	Carub.0002s0672.1.p	0	0	0	0	0	4.47e-154	VIM1/5
Capsella rubella	Brassicales-Brassicaceae-Camelinodae-Camelineae	Phytozome (JGI)	Crubella_474_v1.1.protein.fa	Carub.0002s1201.1.p	0	0	0	0	0	4.36e-157	VIM2/3/4
Capsella rubella	Brassicales-Brassicaceae-Camelinodae-Camelineae	Phytozome (JGI)	Crubella_474_v1.1.protein.fa	Carub.0006s2713.1.p	4.2e-156	6.24e-130	1.38e-137	3.9e-142	1.24e-137	1.9e-167	VIM6
Capsella rubella	Brassicales-Brassicaceae-Camelinodae-Camelineae	Phytozome (JGI)	Crubella_474_v1.1.protein.fa	Carub.0006s2714.1.p	3.05e-168	2.26e-143	3.64e-145	4.12e-153	5.8e-145	1.76e-178	VIM6
Cardamine hirsuta	Brassicales-Brassicaceae-Camelinodae-Cardamineae	BRADv3	carhr38.aa.fa	CARHR044770.1	0	0	0	0	0	1.05e-127	VIM2/3/4
Cardamine hirsuta	Brassicales-Brassicaceae-Camelinodae-Cardamineae	BRADv3	carhr38.aa.fa	CARHR044780.1	0	0	0	0	0	1.21e-118	VIM2/3/4
Cardamine hirsuta	Brassicales-Brassicaceae-Camelinodae-Cardamineae	BRADv3	carhr38.aa.fa	CARHR058000.1	0	0	0	0	0	1.41e-174	VIM2/3/4
Cardamine hirsuta	Brassicales-Brassicaceae-Camelinodae-Cardamineae	BRADv3	carhr38.aa.fa	CARHR069520.1	0	0	0	0	0	7.54e-170	VIM2/3/4
Cardamine hirsuta	Brassicales-Brassicaceae-Camelinodae-Cardamineae	BRADv3	carhr38.aa.fa	CARHR183070.1	4.94e-160	1.71e-151	9.38e-158	3.68e-161	6.27e-158	1.31e-107	VIM2/3/4
Rorippa islandica	Brassicales-Brassicaceae-Camelinodae-Cardamineae		Rislandica_473_v1.1.protein.fa	Roisl.0209s0068.1.p	0	0	0	0	0	1.64e-177	VIM2/3/4
Descurainia sophioides	Brassicales-Brassicaceae-Camelinodae-Descurainieae	Phytozome (JGI)	Dsophioides_482_v1.1.protein.fa	Desop.0057s0005.1.p	0	0	0	0	0	0	-
Descurainia sophioides	Brassicales-Brassicaceae-Camelinodae-Descurainieae	Phytozome (JGI)	Dsophioides_482_v1.1.protein.fa	Desop.0079s0123.1.p	0	0	0	0	0	1.61e-164	VIM2/3/4
Descurainia sophioides	Brassicales-Brassicaceae-Camelinodae-Descurainieae	Phytozome (JGI)	Dsophioides_482_v1.1.protein.fa	Desop.0220s0002.1.p	0	0	0	0	0	0	-
Lepidium sativum	Brassicales-Brassicaceae-Camelinodae-Lepideae	Phytozome (JGI)	Lsativum_478_v1.1.protein.fa	Lesat.0039s0009.1.p	0	0	0	0	0	8.28e-159	VIM2/3/4
Lepidium sativum	Brassicales-Brassicaceae-Camelinodae-Lepideae	Phytozome (JGI)	Lsativum_478_v1.1.protein.fa	Lesat.0048s0208.1.p	0	0	0	0	0	0	VIM1/5
Lepidium sativum	Brassicales-Brassicaceae-Camelinodae-Lepideae	Phytozome (JGI)	Lsativum_478_v1.1.protein.fa	Lesat.0082s0016.1.p	0	0	0	0	0	0	VIM1/5
Lepidium sativum	Brassicales-Brassicaceae-Camelinodae-Lepideae	Phytozome (JGI)	Lsativum_478_v1.1.protein.fa	Lesat.0113s0033.1.p	0	0	0	0	0	0	VIM6
Lepidium sativum	Brassicales-Brassicaceae-Camelinodae-Lepideae	Phytozome (JGI)	Lsativum_478_v1.1.protein.fa	Lesat.0171s0067.1.p	0	0	0	0	0	5.93e-159	VIM2/3/4
Malcolmia maritima	Brassicales-Brassicaceae-Camelinodae-Malcolmeae	Phytozome (JGI)	Mmaritima_477_v1.1.protein.fa	Mamar.0017s0181.1.p	0	0	0	0	0	1.15e-170	VIM2/3/4
Malcolmia maritima	Brassicales-Brassicaceae-Camelinodae-Malcolmeae	Phytozome (JGI)	Mmaritima_477_v1.1.protein.fa	Mamar.0026s0199.1.p	0	0	0	0	0	2.31e-160	VIM1/5
Malcolmia maritima	Brassicales-Brassicaceae-Camelinodae-Malcolmeae	Phytozome (JGI)	Mmaritima_477_v1.1.protein.fa	Mamar.0048s0134.1.p	0	0	0	0	0	0	VIM1/5
Malcolmia maritima	Brassicales-Brassicaceae-Camelinodae-Malcolmeae	Phytozome (JGI)	Mmaritima_477_v1.1.protein.fa	Mamar.0048s0135.1.p	0	0	0	0	0	0	VIM1/5
Malcolmia maritima	Brassicales-Brassicaceae-Camelinodae-Malcolmeae	Phytozome (JGI)	Mmaritima_477_v1.1.protein.fa	Mamar.0048s0136.1.p	0	0	0	0	0	0	VIM1/5
Malcolmia maritima	Brassicales-Brassicaceae-Camelinodae-Malcolmeae	Phytozome (JGI)	Mmaritima_477_v1.1.protein.fa	Mamar.0085s0046.1.p	0	0	0	0	0	9.77e-164	VIM1/5
Malcolmia maritima	Brassicales-Brassicaceae-Camelinodae-Malcolmeae	Phytozome (JGI)	Mmaritima_477_v1.1.protein.fa	Mamar.0094s0004.1.p	0	0	0	0	0	0	VIM1/5
Malcolmia maritima	Brassicales-Brassicaceae-Camelinodae-Malcolmeae	Phytozome (JGI)	Mmaritima_477_v1.1.protein.fa	Mamar.0096s0068.1.p	0	6.08e-175	0	0	0	0	VIM6
Malcolmia maritima	Brassicales-Brassicaceae-Camelinodae-Malcolmeae	Phytozome (JGI)	Mmaritima_477_v1.1.protein.fa	Mamar.0096s0069.1.p	6.61e-160	1.57e-134	3.74e-148	3.65e-145	3.22e-148	7.67e-161	VIM6
Malcolmia maritima	Brassicales-Brassicaceae-Camelinodae-Malcolmeae	Phytozome (JGI)	Mmaritima_477_v1.1.protein.fa	Mamar.0242s0007.1.p	0	0	0	0	0	0	VIM1/5
Caulanthus amplexicaulis	Brassicales-Brassicaceae-Heliophilodae-Schizopetaleae	Phytozome (JGI)	Camplexicaulis_470_v1.1.protein.fa	Caamp.0037s0099.1.p	0	0	0	0	0	1.44e-172
Caulanthus amplexicaulis	Brassicales-Brassicaceae-Heliophilodae-Schizopetaleae	Phytozome (JGI)	Camplexicaulis_470_v1.1.protein.fa	Caamp.1039s0287.1.p	0	0	0	0	0	1.06e-165
Caulanthus amplexicaulis	Brassicales-Brassicaceae-Heliophilodae-Schizopetaleae	Phytozome (JGI)	Camplexicaulis_470_v1.1.protein.fa	Caamp.1039s0394.1.p	0	0	0	0	0	0
Diptychocarpus strictus	Brassicales-Brassicaceae-Hesperodae-Chorisporeae	Phytozome (JGI)	Dstrictus_582_v2.1.protein.fa	Distr.0002s6100.1.p	0	0	0	0	0	8.18e-169
Diptychocarpus strictus	Brassicales-Brassicaceae-Hesperodae-Chorisporeae	Phytozome (JGI)	Dstrictus_582_v2.1.protein.fa	Distr.0003s28264.1.p	0	0	0	0	0	0
Diptychocarpus strictus	Brassicales-Brassicaceae-Hesperodae-Chorisporeae	Phytozome (JGI)	Dstrictus_582_v2.1.protein.fa	Distr.0005s208700.1.p	0	0	0	0	0	0
Iberis amara	Brassicales-Brassicaceae-Iberideae	Phytozome (JGI)	Iamara_485_v1.1.protein.fa	Ibeam.0218s0013.1.p	0	0	0	0	0	2.62e-165
Iberis amara	Brassicales-Brassicaceae-Iberideae	Phytozome (JGI)	Iamara_485_v1.1.protein.fa	Ibeam.0628s0008.1.p	0	0	0	0	0	0
Iberis amara	Brassicales-Brassicaceae-Iberideae	Phytozome (JGI)	Iamara_485_v1.1.protein.fa	Ibeam.6615s0001.1.p	0	0	0	0	0	0
Iberis amara	Brassicales-Brassicaceae-Iberideae	Phytozome (JGI)	Iamara_485_v1.1.protein.fa	Ibeam.9906s0001.1.p	0	0	0	0	0	1.23e-163
Cleome violacea	Brassicales-Cleomaceae	Phytozome (JGI)	Cviolacea_585_v2.1.protein.fa	Clevi.0003s1482.1.p	0	0	0	0	0	3.71e-132	-
Cleome violacea	Brassicales-Cleomaceae	Phytozome (JGI)	Cviolacea_585_v2.1.protein.fa	Clevi.0032s0383.1.p	0	0	0	0	0	0	-
Citrus sinensis	Sapindales-Rutaceae-Aurantioideae	Phytozome (JGI)	Csinensis_154_cds_translated.fa	orange1.1g004418m|PACid:18093553	0	0	0	0	0	2.09e-161	-
Citrus sinensis	Sapindales-Rutaceae-Aurantioideae	Phytozome (JGI)	Csinensis_154_cds_translated.fa	orange1.1g019484m|PACid:18133862	1.08e-149	1.56e-123	1.46e-128	6.65e-128	9.55e-130	1.88e-88	-
Solanum tuberosum	Solanales-Solanaceae-Solanoideae-Solaneae	Phytozome (JGI)	Stuberosum_686_v6.1.protein.fa	Soltu.DM.05G012820.1	0	0	0	0	0	8.5e-160	-
