# Supplementary material for: Genome-wide CG hypomethylation of the Arabidopsis ecotype Cvi linked to structural variation and RNAi at the VIM4–VIM2 locus
Source: Proc Natl Acad Sci U S A. 2026 May 19;123(21):e2603682123. doi: 10.1073/pnas.2603682123 (PMC13213937; doi:10.1073/pnas.2603682123)
Supplement: Supplementary file 8 — Dataset S07 (XLSX) [file pnas.2603682123.sd07.xlsx]

## Sheet: Dataset S7
Dataset S7. Oligonucleotides used in 5′ RACE experiment.
Experiment	Primer name	Sequence (5’-seq-3’)
5’RACE	GeneRacer-5p-1st	CGACTGGAGCACGAGGACACTGA
5’RACE	GeneRacer-5p-2nd	GGACACTGACATGGACTGAAGGAGTA
5’RACE	GeneRacer-5p-2nd-I5	ACACTCTTTCCCTACACGACGCTCTTCCGATCTNNNNGGACACTGACATGGACTGAAGGAGTA
5’RACE	VIM2/4-RT1	TCTCTTCTGACGGAGGATTCACC
5’RACE	VIM2/4-RT2	TCACCTGGCACCGCATACATA
5’RACE	VIM2/4-P1	TGGCACCGCATACATACACCGTCTCCGT
5’RACE	VIM2/4-P2	ATACACCGTCTCCGTCGCAAGGAAGCTGAG
5’RACE	VIM2/4-P3	CGTCGCAAGGAAGCTGAGTTTCAATCGCC
5’RACE	VIM2/4-rP1	GGCGATTGAAACTCAGCTTCCTTGCGACG
5’RACE	VIM2/4-rP2	CTCAGCTTCCTTGCGACGGAGACGGTGTAT
5’RACE	VIM2/4-rP3	ACGGAGACGGTGTATGTATGCGGTGCCA
5’RACE	VIM2/4-P2-I7	GTGACTGGAGTTCAGACGTGTGCTCTTCCGATCTNNNNATACATACACCGTCTCCGTCGCAAGGAAGCT
5’RACE	VIM2/4-P3-I7	GTGACTGGAGTTCAGACGTGTGCTCTTCCGATCTNNNNCGTCGCAAGGAAGCTGAGTTTCAATCGCC
5’RACE	VIM2/4-rP2-I7	GTGACTGGAGTTCAGACGTGTGCTCTTCCGATCTNNNNCTCAGCTTCCTTGCGACGGAGACGGTGTAT
5’RACE	VIM2/4-rP3-I7	GTGACTGGAGTTCAGACGTGTGCTCTTCCGATCTNNNNACGGAGACGGTGTATGTATGCGGTGCCA
Target-5’RACE	pVIM1-Pre	CTCAGGCAACTGCATACAGAAAGAACACAT
Target-5’RACE	pVIM1_with_I7	GTGACTGGAGTTCAGACGTGTGCTCTTCCGATCTNNNNGTTATCTCCAAGAGCAGATAACACATCCAGATTCG
Target-5’RACE	pVIM2-Pre	CAGAAATTGTGCCCACACGGTGTCGTAAC
Target-5’RACE	pVIM2_with_I7	GTGACTGGAGTTCAGACGTGTGCTCTTCCGATCTNNNNCACGGTGTCGTAACAGGTCTCTCTGGCAAT
Target-5’RACE	pVIM5-Pre	GTAGCGACTGCATGCAGAAAGAACAC
Target-5’RACE	pVIM5_with_I7	GTGACTGGAGTTCAGACGTGTGCTCTTCCGATCTNNNNGAACACTCGAAGTGAGATAGCACATCGATGG
